# Supplementary material for: A Review of Data-Driven Approaches and Techniques for Fault Detection and Diagnosis in HVAC Systems
Source: Sensors (Basel). 2022 Dec 20;23(1):1. doi: 10.3390/s23010001 (PMC9824457; doi:10.3390/s23010001)
Supplement: Supplementary file 1 [file sensors-23-00001-s001.zip]

Archive with 1 entries (1 files):
- sensors-2080372-supplementary.xlsx
