# Supplementary material for: A Review of Data-Driven Approaches and Techniques for Fault Detection and Diagnosis in HVAC Systems
Source: Sensors (Basel). 2022 Dec 20;23(1):1. doi: 10.3390/s23010001 (PMC9824457; doi:10.3390/s23010001)
Supplement: Supplementary file 1 [file sensors-23-00001-s001.zip › sensors-2080372-supplementary.xlsx]

## Sheet: ALL
Year	Type	Publisher	Q	Paper title	Approach	Type of learning	Algorithm	Software	Target	Data	DOI
2022	Paper	MDPI	Q2	An Effective Fault Detection Method for HVAC Systems Using the LSTM-SVDD Algorithm	Hybrid	Semi-supervised	LSTM-SVDD	OpenStudio	AHU		https://doi.org/10.3390/buildings12020246
2022	Paper	Elsevier	Q1	Investigating thermostat sensor offset impacts on operating performance and thermal comfort of three different HVAC systems in Wuhan, China	Physics-based			EnergyPlus	Heat pumps and chillers		https://doi.org/10.1016/j.csite.2022.101788
2021	Paper	MDPI	Q2	Hybrid Random Forest and Support Vector Machine Modeling for HVAC Fault Detection and Diagnosis	Data-driven	Supervised	HRF–SVM		AHU	ASHRAE 1312-RP	https://doi.org/10.3390/s21248163
2021	Paper	MDPI	Q2	Development of a Unified Taxonomy for HVAC System Faults	Knowledge-discovery		rule based		AC systems		https://doi.org/10.3390/en14175581
2021	Paper	MDPI	Q2	Integrated unfold-pca monitoring application for smart buildings: An ahu application example	Data-driven	Unsupervised	unfold-PCA		AHU		https://doi.org/10.3390/en14010235
2021	Paper	Elsevier	Q1	Fault detection and diagnosis for Air Handling Unit based on multiscale convolutional neural networks	Data-driven	Supervised	MCNN		AHU		https://doi.org/10.1016/j.enbuild.2021.110795
2021	Paper	IEEE	Q1	Autonomic Management of a Building's Multi-HVAC System Start-Up	Data-driven	Supervised	LR, RF, SVM				https://doi.org/10.1109/ACCESS.2021.3078550
2021	Paper	Elsevier	Q1	A study on semi-supervised learning in enhancing performance of AHU unseen fault detection with limited labeled data	Data-driven	Semi-supervised	self-NN		AHU		https://doi.org/10.1016/j.scs.2021.102874
2021	Paper	MDPI	Q2	Predictive maintenance in building facilities: A machine learning-based approach	Data-driven	Unsupervised	Autoencoder, LSTM		Central water system		https://doi.org/10.3390/s21041044
2021	Paper	MDPI	Q2	Fault Detection and RUL Estimation for Railway HVAC Systems Using a Hybrid Model-Based Approach	Hybrid	Supervised	BRT	MATLAB	HVAC in transport		https://doi.org/10.3390/su13126828
2021	Paper	Elsevier	Q1	Fault detection diagnostic for HVAC systems via deep learning algorithms	Data-driven	Supervised	DTO-DRNN		AHU		https://doi.org/10.1016/j.enbuild.2021.111275
2021	Paper	Elsevier	Q1	A framework for a multi-source, data-driven building energy management toolkit	Data-driven	Unsupervised	Clustering		AHU		https://doi.org/10.1016/j.enbuild.2021.111255
2021	Paper	Elsevier	Q1	A data-driven fault detection and diagnosis scheme for air handling units in building HVAC systems considering undefined states	Data-driven	Supervised	SAE		AHU	ASHRAE 1312-RP	https://doi.org/10.1016/j.jobe.2020.102111
2021	Paper	IEEE	Q1	Novel Actuator Fault Diagnosis Framework for Multizone HVAC Systems Using 2-D Convolutional Neural Networks	Hybrid	Supervised	2-D CNN	TRNSYS	AHU		https://doi.org/10.1109/TASE.2021.3067866
2021	Paper	Elsevier	Q1	Formalized control logic fault definition with ontological reasoning for air handling units	Knowledge-discovery		rule based		AHU	ASHRAE	https://doi.org/10.1016/j.autcon.2021.103781
2021	Paper	Elsevier	Q1	Statistical characterization of semi-supervised neural networks for fault detection and diagnosis of air handling units	Data-driven	Semi-supervised	NN		AHU	ASHRAE RP-1312	https://doi.org/10.1016/j.enbuild.2021.110733
2021	Paper	IEEE	Q1	Machine Learning-Based Prognostics for Central Heating and Cooling Plant Equipment Health Monitoring	Data-driven	Supervised	CART		Central water system		https://doi.org/10.1109/TASE.2020.2998586
2021	Paper	Elsevier	Q1	A hybrid data-driven simultaneous fault diagnosis model for air handling units	Data-driven	Supervised	CC-RF		AHU		https://doi.org/10.1016/j.enbuild.2021.111069
2021	Paper	Elsevier	Q1	Fault detection and diagnosis of the air handling unit via an enhanced kernel slow feature analysis approach considering the time-wise and batch-wise dynamics	Data-driven	Unsupervised	TBKSFA		AHU	ASHRAE 1312-RP	https://doi.org/10.1016/j.enbuild.2021.111467
2021	Paper	Taylor and Francis	Q2	Fault detection and diagnosis for the screw chillers using multi-region XGBoost model	Data-driven	Supervised	XGBoost model		Heat pumps and chillers		https://doi.org/10.1080/23744731.2021.1877966
2021	Paper	MDPI	Q2	An Online Data-Driven Fault Diagnosis Method for Air Handling Units by Rule and Convolutional Neural Networks	Hybrid	Supervised	RACNN		AHU		https://doi.org/10.3390/s21134358
2021	Paper	MDPI	Q2	Hybrid Model Development for HVAC System in Transportation	Hybrid	Supervised	GPR, SVM, RF	MATLAB	HVAC in transport		https://doi.org/10.3390/technologies9010018
2021	Paper	MDPI	Q2	Healthy and faulty experimental performance of a typical HVAC system under italian climatic conditions: Artificial neural network-based model and fault impact assessment	Hybrid	Supervised	MLP	TRNSYS	AHU	ASHRAE RP-1312	https://doi.org/10.3390/en14175362
2021	Paper	Springer	Q2	Fault detection involving unfavorable interaction effects to enhance the fault diagnostics of refrigeration systems in commercial supermarkets	Knowledge-discovery		rule based		AC systems		https://doi.org/10.1007/s40430-021-02980-z
2021	Paper	Elsevier	Q1	A semi-supervised approach to fault detection and diagnosis for building HVAC systems based on the modified generative adversarial network	Data-driven	Semi-supervised	Modified GAN, self-NN		AC systems	ASHRAE 1043-RP	https://doi.org/10.1016/j.enbuild.2021.111044
2021	Paper	Elsevier	Q1	A novel fault diagnosis and self-calibration method for air-handling units using Bayesian Inference and virtual sensing	Hybrid	Supervised	Bayesian inference		AHU		https://doi.org/10.1016/j.enbuild.2021.111293
2021	Paper	Elsevier	Q1	An anomaly detection and dynamic energy performance evaluation method for HVAC systems based on data mining	Hybrid	Semi-supervised	Clustering, Association rules, DT		Heat pumps and chillers		https://doi.org/10.1016/j.seta.2021.101092
2021	Paper	Elsevier	Q1	An explainable one-dimensional convolutional neural networks based fault diagnosis method for building heating, ventilation and air conditioning systems	Data-driven	Supervised	CNN with Grad-CAM		Heat pumps and chillers	ASHRAE 1043-RP	https://doi.org/10.1016/j.buildenv.2021.108057
2021	Paper	IEEE	Q1	A Self-Tuning KPCA-Based Approach to Fault Detection in Chiller Systems	Data-driven	Semi-supervised	KPCA		Heat pumps and chillers	ASHRAE 1043-RP	https://doi.org/10.1109/TCST.2021.3107200
2021	Paper	Elsevier	Q1	Analytic hierarchy process-based fuzzy post mining method for operation anomaly detection of building energy systems	Hybrid	Unsupervised	hierarchy fuzzy post mining		Heat pumps and chillers		https://doi.org/10.1016/j.enbuild.2021.111426
2021	Paper	Elsevier	Q1	A novel temporal convolutional network via enhancing feature extraction for the chiller fault diagnosis	Data-driven	Supervised	TCN		Heat pumps and chillers	ASHRAE RP-1043	https://doi.org/10.1016/j.jobe.2021.103014
2021	Paper	Elsevier	Q1	Versatile AHU fault detection – Design, field validation and practical application	Knowledge-discovery		rule based		AHU		https://doi.org/10.1016/j.enbuild.2021.110781
2021	Paper	Elsevier	Q1	Automated fault detection of residential air-conditioning systems using thermostat drive cycles	Hybrid		Kalman filter	EnergyPlus	AC systems		https://doi.org/10.1016/j.enbuild.2020.110691
2021	Paper	MDPI	Q2	Condition-Based Maintenance of HVAC on a High-Speed Train for Fault Detection	Hybrid	Unsupervised	Fuzzy-Based RCM		HVAC in transport		https://doi.org/10.3390/electronics10121418
2021	Paper	Elsevier	Q1	Transfer learning based methodology for migration and application of fault detection and diagnosis between building chillers for improving energy efficiency	Data-driven	Supervised	DANN		Heat pumps and chillers		https://doi.org/10.1016/j.buildenv.2021.107957
2020	Paper	Elsevier	Q1	Ensemble learning with member optimization for fault diagnosis of a building energy system	Data-driven	Supervised	Ensemble (KNN-SVM-RF)		Heat pumps and chillers	ASHRAE 1043-RP	https://doi.org/10.1016/j.enbuild.2020.110351
2020	Paper	IEEE	Q1	A Metadata Inference Method for Building Automation Systems With Limited Semantic Information	Data-driven	Supervised	DT, Episode-based association		AHU		https://doi.org/10.1109/TASE.2020.2990566
2020	Paper	Elsevier	Q1	Bilinear model-based diagnosis of lock-in-place failures of variable-air-volume HVAC systems of multizone buildings	Physics-based			SIMBAD	AHU		https://doi.org/10.1016/j.jobe.2019.101023
2020	Conference	IEEE		Transfer Learning for HVAC System Fault Detection	Hybrid	Supervised	Naive Bayes classifier	EnergyPlus	AHU		https://doi.org/10.23919/ACC45564.2020.9147772
2020	Paper	Elsevier	Q1	Residual Analysis of Predictive Modelling Data for Automated Fault Detection in Building's Heating, Ventilation and Air Conditioning Systems	Hybrid	Supervised	ARX, RF	IDA ICE	AHU		https://doi.org/10.3390/su12176758
2020	Paper	MDPI	Q1	A Case Study Based Approach for Remote Fault Detection Using Multi-Level Machine Learning in A Smart Building	Data-driven	Unsupervised	Clustering		FCU		https://doi.org/10.3390/smartcities3020021
2020	Conference	IEEE		Exploration of the Anomalies in HVAC Data Using Image Similarity Assessment	Hybrid	Unsupervised	SSIM		AHU		https://doi.org/10.1109/MECO49872.2020.9134218
2020	Paper	Springer	Q1	A data analytics-based tool for the detection and diagnosis of anomalous daily energy patterns in buildings	Hybrid	Supervised	MLP, CART		Heat pumps and chillers		https://doi.org/10.1007/s12273-020-0650-1
2020	Paper	MDPI	Q2	Empirical modeling of direct expansion (Dx) cooling system for multiple research use cases	Physics-based			EnergyPlus, MATLAB, OpenStudio	AC systems		https://doi.org/10.3390/su12208738
2020	Paper	IEEE	Q1	Interval-Valued Features Based Machine Learning Technique for Fault Detection and Diagnosis of Uncertain HVAC Systems	Hybrid	Semi-supervised	MSIPCA-SVM	TRNSYS	HVAC		https://doi.org/10.1109/ACCESS.2020.3019365
2020	Conference	E3S Web of Conferences		Identifying faults in the building system based on model prediction and residuum analysis	Data-driven	Supervised	RF	IDA ICE	AHU		https://doi.org/10.1051/e3sconf/202017222001
2020	Paper	Elsevier	Q1	Development, implementation, and evaluation of a fault detection and diagnostics system based on integrated virtual sensors and fault impact models	Hybrid	Supervised	Bayesian classifier		AC systems		https://doi.org/10.1016/j.enbuild.2020.110368
2020	Paper	Taylor and Francis	Q2	Gray-box virtual sensor of the supply air temperature of air handling units	Hybrid		LSM		AHU		https://doi.org/10.1080/23744731.2020.1785812
2020	Paper	Elsevier	Q1	Fault detection and diagnosis for indoor air quality in DCV systems: Application of 4S3F method and effects of DBN probabilities	Hybrid	Supervised	DBN		AHU		https://doi.org/10.1016/j.buildenv.2019.106632
2020	Paper	Elsevier	Q1	Cluster analysis-based anomaly detection in building automation systems	Data-driven	Unsupervised	Clustering		AHU		https://doi.org/10.1016/j.enbuild.2020.110445
2020	Paper	Elsevier	Q1	A hybrid deep forest approach for outlier detection and fault diagnosis of variable refrigerant flow systemBack Propagation Neural Network	Data-driven	Unsupervised	IF, CF		AC systems		https://doi.org/10.1016/j.ijrefrig.2020.08.014
2020	Paper	MDPI	Q2	Multivariate Features Extraction and Effective Decision Making Using Machine Learning Approaches	Hybrid	Supervised	MSPCA-SVM	TRNSYS	AC systems		https://doi.org/10.3390/en13030609
2020	Paper	Elsevier	Q1	A hybrid modeling approach integrating first-principles knowledge with statistical methods for fault detection in HVAC systems	Hybrid	Unsupervised	PCA	HVACSIM+	AHU		https://doi.org/10.1016/j.compchemeng.2020.107022
2020	Conference	IEEE		Support vector machine based novelty detection and FDD framework applied to building AHU systems	Data-driven	Semi-supervised	OC-SVM		AHU		https://doi.org/10.1109/ETFA46521.2020.9212088
2020	Paper	Elsevier	Q1	Smart building creation in large scale HVAC environments through automated fault detection and diagnosis	Data-driven	Supervised	MC-SVM		FCU	ASHRAE	https://doi.org/10.1016/j.future.2018.02.019
2020	Paper	Elsevier	Q1	Unsupervised learning for fault detection and diagnosis of air handling units	Data-driven	Unsupervised	CWGAN, ensemble (SVM-RD-DT)		AHU	ASHRAE 1312-RP	https://doi.org/10.1016/j.enbuild.2019.109689
2020	Paper	Elsevier	Q1	Bayesian method for HVAC plant sensor fault detection and diagnosis	Hybrid	Supervised	Bayesian method		Central water system		https://doi.org/10.1016/j.enbuild.2020.110476
2020	Paper	Elsevier	Q1	A novel operation approach for the energy efficiency improvement of the HVAC system in office spaces through real-time big data analytics	Data-driven	Unsupervised	CPA		HVAC		https://doi.org/10.1016/j.rser.2020.109885
2020	Paper	Elsevier	Q1	Detection of zone sensor and actuator faults through inverse greybox modelling	Hybrid		Regression, genetic algorithm (empirical)		AC systems		https://doi.org/10.1016/j.buildenv.2020.106659
2020	Paper	Elsevier	Q1	A computationally efficient method for fault diagnosis of fan-coil unit terminals in building Heating Ventilation and Air Conditioning systems	Hybrid	Supervised	DT	OpenModelica	FCU		https://doi.org/10.1016/j.jobe.2019.100955
2020	Paper	Elsevier	Q1	Enhancing operational performance of AHUs through an advanced fault detection and diagnosis process based on temporal association and decision rules	Data-driven	Semi-supervised	TARM, CART		AHU	ASHRAE RP-1312	https://doi.org/10.1016/j.enbuild.2020.110369
2020	Paper	Elsevier	Q1	Generative Adversarial Network for Fault Detection Diagnosis of Chillers	Data-driven	Semi-supervised	CWGAN, SVM, MLP		Heat pumps and chillers	ASHRAE 1043-RP	https://doi.org/10.1016/j.buildenv.2020.106698
2020	Paper	IEEE	Q1	Scalable distributed sensor fault diagnosis for smart buildings	Hybrid		Multi agent system		Heat pumps and chillers		https://doi.org/10.1109/JAS.2020.1003123
2020	Paper	MDPI	Q2	Development and Implementation of Fault-Correction Algorithms in Fault Detection and Diagnostics Tools	Knowledge-discovery		rule based		AHU		https://doi.org/10.3390/en13102598
2020	Paper	MDPI	Q2	Experimental Calibration and Validation of a Simulation Model for Fault Detection of HVAC Systems and Application to a Case Study	Physics-based			TRNSYS	AHU		https://doi.org/10.3390/en13153948
2019	Paper	Elsevier	Q1	Early detection of faults in HVAC systems using an XGBoost model with a dynamic threshold	Hybrid	Supervised	XGBoost	EnergyPlus	AC systems	ASHRAE 90.1-2013	https://doi.org/10.1016/j.enbuild.2018.12.032
2019	Paper	Elsevier	Q1	Identification of a control-oriented energy model for a system of fan coil units	Physics-based			MATLAB	FCU		https://doi.org/10.1016/j.conengprac.2019.07.018
2019	Conference	IBPSA conference		A Diagnostic Bayesian Network Method To Diagnose Building Energy Performance	Hybrid	Supervised	DBN		Heat pumps and chillers		https://doi.org/10.26868/25222708.2019.210945
2019	Conference	IBPSA conference		Model-based fault detection and diagnosis for HVAC systems using convolutional neural network	Data-driven	Supervised	CNN		Heat pumps and chillers		https://doi.org/10.26868/25222708.2019.210311
2019	Paper	IEEE	Q1	Handling Incomplete Sensor Measurements in Fault Detection and Diagnosis for Building HVAC Systems	Data-driven	Supervised	HMM		AHU	ASHRAE	https://doi.org/10.1109/TASE.2019.2948101
2019	Conference	IBPSA conference		High resolution quantitative model-based HVAC fault detection and diagnosis considering building operation uncertainty	Physics-based			EnergyPlus, OpenModelica	AHU	ASHRAE RP 1312	https://doi.org/10.26868/25222708.2019.210453
2019	Paper	Elsevier	Q1	An improved association rule mining-based method for revealing operational problems of building heating, ventilation and air conditioning (HVAC) systems	Hybrid	Unsupervised	ARM FP-growth		Heat pumps and chillers		https://doi.org/10.1016/j.apenergy.2019.113492
2019	Conference	IEEE		Fault Detection and Diagnosis in HVAC Systems Using Diagnostic Multi-Query Graphs	Data-driven	Supervised	DMG		AHU		https://doi.org/10.1109/ISPA-BDCloud-SustainCom-SocialCom48970.2019.00095
2019	Paper	MDPI	Q2	Energy Efficiency Solutions for Buildings: Automated Fault Diagnosis of Air Handling Units Using Generative Adversarial Networks	Data-driven	Supervised	Ensemble (WGAN-SVM)		AHU	ASHRAE 1312-RP	https://doi.org/10.3390/en12030527
2018	Conference	IEEE		Semi-Supervised Learning Techniques for Automated Fault Detection and Diagnosis of HVAC Systems	Data-driven	Semi-supervised	LMCSVM		FCU		https://doi.org/10.1109/ICTAI.2018.00136
2018	Paper	SAGE	Q2	A decentralized sensor fault detection and self-repair method for HVAC systems	Physics-based				Central water system		https://doi.org/10.1177/0143624418775881
2018	Paper	Taylor and Francis	Q2	Case study results: fault detection in air-handling units in buildings	Knowledge-discovery		rule based		AHU		https://doi.org/10.1080/17512549.2018.1545143

## Sheet: Physics-based
Approach	Year	Paper title	Target	Software	DOI
Physics-based	2022	Investigating thermostat sensor offset impacts on operating performance and thermal comfort of three different HVAC systems in Wuhan, China	Heat pumps and chillers	EnergyPlus	https://doi.org/10.1016/j.csite.2022.101788
Physics-based	2020	Bilinear model-based diagnosis of lock-in-place failures of variable-air-volume HVAC systems of multizone buildings	AHU	SIMBAD	https://doi.org/10.1016/j.jobe.2019.101023
Physics-based	2020	Empirical modeling of direct expansion (Dx) cooling system for multiple research use cases	AC systems	EnergyPlus, MATLAB, OpenStudio	https://doi.org/10.3390/su12208738
Physics-based	2020	Experimental Calibration and Validation of a Simulation Model for Fault Detection of HVAC Systems and Application to a Case Study	AHU	TRNSYS	https://doi.org/10.3390/en13153948
Physics-based	2019	Identification of a control-oriented energy model for a system of fan coil units	FCU	MATLAB	https://doi.org/10.1016/j.conengprac.2019.07.018
Physics-based	2019	High resolution quantitative model-based HVAC fault detection and diagnosis considering building operation uncertainty	AHU	EnergyPlus, OpenModelica	https://doi.org/10.26868/25222708.2019.210453
Physics-based	2018	A decentralized sensor fault detection and self-repair method for HVAC systems	Central water system	N/A	https://doi.org/10.1177/0143624418775881

## Sheet: Knowledge discovery
Approach	Year	Paper title	Target	Algorithm	DOI
Knowledge-discovery	2021	Development of a Unified Taxonomy for HVAC System Faults	AC systems	rule based	https://doi.org/10.3390/en14175581
Knowledge-discovery	2021	Formalized control logic fault definition with ontological reasoning for air handling units	AHU	rule based	https://doi.org/10.1016/j.autcon.2021.103781
Knowledge-discovery	2021	Fault detection involving unfavorable interaction effects to enhance the fault diagnostics of refrigeration systems in commercial supermarkets	AC systems	rule based	https://doi.org/10.1007/s40430-021-02980-z
Knowledge-discovery	2021	Versatile AHU fault detection – Design, field validation and practical application	AHU	rule based	https://doi.org/10.1016/j.enbuild.2021.110781
Knowledge-discovery	2020	Development and Implementation of Fault-Correction Algorithms in Fault Detection and Diagnostics Tools	AHU	rule based	https://doi.org/10.3390/en13102598
Knowledge-discovery	2018	Case study results: fault detection in air-handling units in buildings	AHU	rule based	https://doi.org/10.1080/17512549.2018.1545143

## Sheet: Hybrid
Approach	Year	Paper title	Type of learning	Algorithm	Target	Software	DOI
Hybrid	2022	An Effective Fault Detection Method for HVAC Systems Using the LSTM-SVDD Algorithm	Semi-supervised	LSTM-SVDD	AHU	OpenStudio	https://doi.org/10.3390/buildings12020246
Hybrid	2021	Fault Detection and RUL Estimation for Railway HVAC Systems Using a Hybrid Model-Based Approach	Supervised	BRT	HVAC in transport	MATLAB	https://doi.org/10.3390/technologies9010018
Hybrid	2021	Novel Actuator Fault Diagnosis Framework for Multizone HVAC Systems Using 2-D Convolutional Neural Networks	Supervised	2-D CNN	AHU	TRNSYS	10.1109/TASE.2021.3067866
Hybrid	2021	An Online Data-Driven Fault Diagnosis Method for Air Handling Units by Rule and Convolutional Neural Networks	Supervised	RACNN	AHU		https://doi.org/10.3390/su13126828
Hybrid	2021	Hybrid Model Development for HVAC System in Transportation	Supervised	GPR, SVM, RF	HVAC in transport	MATLAB	https://doi.org/10.3390/s21134358
Hybrid	2021	Healthy and faulty experimental performance of a typical HVAC system under italian climatic conditions: Artificial neural network-based model and fault impact assessment	Supervised	ANN	AHU	TRNSYS	https://doi.org/10.3390/en14175362
Hybrid	2021	A novel fault diagnosis and self-calibration method for air-handling units using Bayesian Inference and virtual sensing	Supervised	Bayesian inference	AHU		https://doi.org/10.1016/j.enbuild.2021.111293
Hybrid	2021	An anomaly detection and dynamic energy performance evaluation method for HVAC systems based on data mining	Semi-supervised	Clustering, Association rules, DT	Heat pumps and chillers		https://doi.org/10.1016/j.seta.2021.101092
Hybrid	2021	Analytic hierarchy process-based fuzzy post mining method for operation anomaly detection of building energy systems	Unsupervised	hierarchy fuzzy post mining	Heat pumps and chillers		https://doi.org/10.1016/j.enbuild.2021.111426
Hybrid	2021	Automated fault detection of residential air-conditioning systems using thermostat drive cycles		Kalman filter	AC systems	EnergyPlus	https://doi.org/10.1016/j.enbuild.2020.110691
Hybrid	2021	Condition-Based Maintenance of HVAC on a High-Speed Train for Fault Detection	Unsupervised	Fuzzy-Based RCM	HVAC in transport		https://doi.org/10.3390/electronics10121418
Hybrid	2020	Transfer Learning for HVAC System Fault Detection	Supervised	Naive Bayes classifier	AHU	EnergyPlus	https://doi.org/10.1080/23744731.2020.1785812
Hybrid	2020	Residual Analysis of Predictive Modelling Data for Automated Fault Detection in Building's Heating, Ventilation and Air Conditioning Systems	Supervised	ARX, RF	AHU	IDA ICE	https://doi.org/10.3390/en13030609
Hybrid	2020	Exploration of the Anomalies in HVAC Data Using Image Similarity Assessment	Unsupervised	SSIM	AHU		https://doi.org/10.1016/j.enbuild.2020.110368
Hybrid	2020	A data analytics-based tool for the detection and diagnosis of anomalous daily energy patterns in buildings	Supervised	MLP, CART	Heat pumps and chillers		10.23919/ACC45564.2020.9147772
Hybrid	2020	Interval-Valued Features Based Machine Learning Technique for Fault Detection and Diagnosis of Uncertain HVAC Systems	Semi-supervised	MSIPCA-SVM	HVAC	TRNSYS	https://doi.org/10.1016/j.compchemeng.2020.107022
Hybrid	2020	Development, implementation, and evaluation of a fault detection and diagnostics system based on integrated virtual sensors and fault impact models	Supervised	Bayesian classifier	AC systems		10.1109/ACCESS.2020.3019365
Hybrid	2020	Gray-box virtual sensor of the supply air temperature of air handling units		LSM	AHU		10.1109/JAS.2020.1003123
Hybrid	2020	Fault detection and diagnosis for indoor air quality in DCV systems: Application of 4S3F method and effects of DBN probabilities	Supervised	DBN	AHU		https://doi.org/10.3390/su12176758
Hybrid	2020	Multivariate Features Extraction and Effective Decision Making Using Machine Learning Approaches	Supervised	MSPCA-SVM	AC systems	TRNSYS	https://doi.org/10.1016/j.jobe.2019.100955
Hybrid	2020	A hybrid modeling approach integrating first-principles knowledge with statistical methods for fault detection in HVAC systems	Unsupervised	PCA	AHU	HVACSIM+	10.1109/MECO49872.2020.9134218
Hybrid	2020	Bayesian method for HVAC plant sensor fault detection and diagnosis	Supervised	Bayesian method	Central water system		https://doi.org/10.1007/s12273-020-0650-1
Hybrid	2020	Detection of zone sensor and actuator faults through inverse greybox modelling		Regression, genetic algorithm (empirical)	AC systems		https://doi.org/10.1016/j.buildenv.2019.106632
Hybrid	2020	A computationally efficient method for fault diagnosis of fan-coil unit terminals in building Heating Ventilation and Air Conditioning systems	Supervised	DT	FCU	OpenModelica	https://doi.org/10.1016/j.enbuild.2020.110476
Hybrid	2020	Scalable distributed sensor fault diagnosis for smart buildings		Multi agent system	Heat pumps and chillers		https://doi.org/10.1016/j.buildenv.2020.106659
Hybrid	2019	Early detection of faults in HVAC systems using an XGBoost model with a dynamic threshold	Supervised	XGBoost	AC systems	EnergyPlus	https://doi.org/10.1016/j.enbuild.2018.12.032
Hybrid	2019	A Diagnostic Bayesian Network Method To Diagnose Building Energy Performance	Supervised	DBN	Heat pumps and chillers		https://doi.org/10.26868/25222708.2019.210945
Hybrid	2019	An improved association rule mining-based method for revealing operational problems of building heating, ventilation and air conditioning (HVAC) systems	Unsupervised	ARM FP-growth	Heat pumps and chillers		https://doi.org/10.1016/j.apenergy.2019.113492

## Sheet: Data-driven
Approach	Year	Paper title	Target	Type of learning	Algorithm	Data	DOI
Data-driven	2021	Hybrid Random Forest and Support Vector Machine Modeling for HVAC Fault Detection and Diagnosis	AHU	Supervised	HRF–SVM	ASHRAE 1312-RP	https://doi.org/10.3390/s21248163
Data-driven	2021	Integrated unfold-pca monitoring application for smart buildings: An ahu application example	AHU	Unsupervised	unfold-PCA		https://doi.org/10.3390/en14010235
Data-driven	2021	Fault detection and diagnosis for Air Handling Unit based on multiscale convolutional neural networks	AHU	Supervised	MCNN		https://doi.org/10.1016/j.enbuild.2021.110795
Data-driven	2021	Autonomic Management of a Building's Multi-HVAC System Start-Up	Heat pumps and chillers	Supervised	LR, RF, SVM		10.1109/ACCESS.2021.3078550
Data-driven	2021	A study on semi-supervised learning in enhancing performance of AHU unseen fault detection with limited labeled data	AHU	Semi-supervised	self-MLP		https://doi.org/10.1016/j.scs.2021.102874
Data-driven	2021	Predictive maintenance in building facilities: A machine learning-based approach	Central water system	Unsupervised	Autoencoder, LSTM		https://doi.org/10.3390/s21041044
Data-driven	2021	Fault detection diagnostic for HVAC systems via deep learning algorithms	AHU	Supervised	DTO-DRNN		https://doi.org/10.1016/j.enbuild.2021.111275
Data-driven	2021	A framework for a multi-source, data-driven building energy management toolkit	AHU	Unsupervised	Clustering		https://doi.org/10.1016/j.enbuild.2021.111255
Data-driven	2021	A data-driven fault detection and diagnosis scheme for air handling units in building HVAC systems considering undefined states	AHU	Supervised	SAE	ASHRAE 1312-RP	https://doi.org/10.1016/j.jobe.2020.102111
Data-driven	2021	Statistical characterization of semi-supervised neural networks for fault detection and diagnosis of air handling units	AHU	Semi-supervised	MLP	ASHRAE RP-1312	https://doi.org/10.1016/j.enbuild.2021.110733
Data-driven	2021	Machine Learning-Based Prognostics for Central Heating and Cooling Plant Equipment Health Monitoring	Central water system	Supervised	CART		10.1109/TASE.2020.2998586
Data-driven	2021	A hybrid data-driven simultaneous fault diagnosis model for air handling units	AHU	Supervised	CC-RF		https://doi.org/10.1016/j.enbuild.2021.111069
Data-driven	2021	Fault detection and diagnosis of the air handling unit via an enhanced kernel slow feature analysis approach considering the time-wise and batch-wise dynamics	AHU	Unsupervised	TBKSFA	ASHRAE 1312-RP	https://doi.org/10.1016/j.enbuild.2021.111467
Data-driven	2021	Fault detection and diagnosis for the screw chillers using multi-region XGBoost model	Heat pumps and chillers	Supervised	XGBoost model		https://doi.org/10.1080/23744731.2021.1877966
Data-driven	2021	A semi-supervised approach to fault detection and diagnosis for building HVAC systems based on the modified generative adversarial network	AC systems	Semi-supervised	Modified GAN, self-MLP	ASHRAE 1043-RP	https://doi.org/10.1016/j.enbuild.2021.111044
Data-driven	2021	An explainable one-dimensional convolutional neural networks based fault diagnosis method for building heating, ventilation and air conditioning systems	Heat pumps and chillers	Supervised	CNN with Grad-CAM	ASHRAE 1043-RP	https://doi.org/10.1016/j.buildenv.2021.108057
Data-driven	2021	A Self-Tuning KPCA-Based Approach to Fault Detection in Chiller Systems	Heat pumps and chillers	Semi-supervised	KPCA	ASHRAE 1043-RP	10.1109/TCST.2021.3107200
Data-driven	2021	A novel temporal convolutional network via enhancing feature extraction for the chiller fault diagnosis	Heat pumps and chillers	Supervised	TCN	ASHRAE RP-1043	https://doi.org/10.1016/j.jobe.2021.103014
Data-driven	2021	Transfer learning based methodology for migration and application of fault detection and diagnosis between building chillers for improving energy efficiency	Heat pumps and chillers	Supervised	DANN		https://doi.org/10.1016/j.buildenv.2021.107957
Data-driven	2020	Ensemble learning with member optimization for fault diagnosis of a building energy system	Heat pumps and chillers	Supervised	Ensemble (KNN-SVM-RF)	ASHRAE 1043-RP	https://doi.org/10.1016/j.enbuild.2020.110351
Data-driven	2020	A Metadata Inference Method for Building Automation Systems With Limited Semantic Information	AHU	Supervised	DT, Episode-based association		10.1109/TASE.2020.2990566
Data-driven	2020	A Case Study Based Approach for Remote Fault Detection Using Multi-Level Machine Learning in A Smart Building	FCU	Unsupervised	Clustering		https://doi.org/10.3390/smartcities3020021
Data-driven	2020	Identifying faults in the building system based on model prediction and residuum analysis	AHU	Supervised	RF		https://doi.org/10.1051/e3sconf/202017222001
Data-driven	2020	Cluster analysis-based anomaly detection in building automation systems	AHU	Unsupervised	Clustering		https://doi.org/10.1016/j.enbuild.2020.110445
Data-driven	2020	A hybrid deep forest approach for outlier detection and fault diagnosis of variable refrigerant flow systemBack Propagation Neural Network	AC systems	Unsupervised	IF, CF		https://doi.org/10.1016/j.ijrefrig.2020.08.014
Data-driven	2020	Support vector machine based novelty detection and FDD framework applied to building AHU systems	AHU	Semi-supervised	OC-SVM		10.1109/ETFA46521.2020.9212088
Data-driven	2020	Smart building creation in large scale HVAC environments through automated fault detection and diagnosis	FCU	Supervised	MC-SVM	ASHRAE	https://doi.org/10.1016/j.future.2018.02.019
Data-driven	2020	Unsupervised learning for fault detection and diagnosis of air handling units	AHU	Unsupervised	CWGAN, ensemble (SVM-RD-DT)	ASHRAE 1312-RP	https://doi.org/10.1016/j.enbuild.2019.109689
Data-driven	2020	A novel operation approach for the energy efficiency improvement of the HVAC system in office spaces through real-time big data analytics	HVAC	Unsupervised	CPA		https://doi.org/10.1016/j.rser.2020.109885
Data-driven	2020	Enhancing operational performance of AHUs through an advanced fault detection and diagnosis process based on temporal association and decision rules	AHU	Semi-supervised	TARM, CART	ASHRAE RP-1312	https://doi.org/10.1016/j.enbuild.2020.110369
Data-driven	2020	Generative Adversarial Network for Fault Detection Diagnosis of Chillers	Heat pumps and chillers	Semi-supervised	CWGAN, SVM, MLP	ASHRAE 1043-RP	https://doi.org/10.1016/j.buildenv.2020.106698
Data-driven	2019	Model-based fault detection and diagnosis for HVAC systems using convolutional neural network	Heat pumps and chillers	Supervised	CNN		https://doi.org/10.26868/25222708.2019.210311
Data-driven	2019	Handling Incomplete Sensor Measurements in Fault Detection and Diagnosis for Building HVAC Systems	AHU	Supervised	HMM	ASHRAE	10.1109/TASE.2019.2948101
Data-driven	2019	Fault Detection and Diagnosis in HVAC Systems Using Diagnostic Multi-Query Graphs	AHU	Supervised	DMG		10.1109/ISPA-BDCloud-SustainCom-SocialCom48970.2019.00095
Data-driven	2019	Energy Efficiency Solutions for Buildings: Automated Fault Diagnosis of Air Handling Units Using Generative Adversarial Networks	AHU	Supervised	Ensemble (WGAN-SVM)	ASHRAE 1312-RP	https://doi.org/10.3390/en12030527
Data-driven	2018	Semi-Supervised Learning Techniques for Automated Fault Detection and Diagnosis of HVAC Systems	FCU	Semi-supervised	LMCSVM		10.1109/ICTAI.2018.00136

## Sheet: Data-driven-Supervised
Type of learning	Year	Paper title	Approach	Target	Algorithm	Data	Software	DOI
Supervised	2021	Hybrid Random Forest and Support Vector Machine Modeling for HVAC Fault Detection and Diagnosis	Data-driven	AHU	HRF–SVM	ASHRAE 1312-RP		https://doi.org/10.3390/s21248163
Supervised	2021	Fault detection and diagnosis for Air Handling Unit based on multiscale convolutional neural networks	Data-driven	AHU	MCNN			https://doi.org/10.1016/j.enbuild.2021.110795
Supervised	2021	Autonomic Management of a Building's Multi-HVAC System Start-Up	Data-driven	Heat pumps and chillers	LR, RF, SVM			10.1109/ACCESS.2021.3078550
Supervised	2021	Fault Detection and RUL Estimation for Railway HVAC Systems Using a Hybrid Model-Based Approach	Hybrid	HVAC in transport	BRT		MATLAB	https://doi.org/10.3390/su13126828
Supervised	2021	Fault detection diagnostic for HVAC systems via deep learning algorithms	Data-driven	AHU	DTO-DRNN			https://doi.org/10.1016/j.enbuild.2021.111275
Supervised	2021	A data-driven fault detection and diagnosis scheme for air handling units in building HVAC systems considering undefined states	Data-driven	AHU	SAE	ASHRAE 1312-RP		https://doi.org/10.1016/j.jobe.2020.102111
Supervised	2021	Novel Actuator Fault Diagnosis Framework for Multizone HVAC Systems Using 2-D Convolutional Neural Networks	Hybrid	AHU	2-D CNN		TRNSYS	10.1109/TASE.2021.3067866
Supervised	2021	Machine Learning-Based Prognostics for Central Heating and Cooling Plant Equipment Health Monitoring	Data-driven	Central water system	CART			10.1109/TASE.2020.2998586
Supervised	2021	A hybrid data-driven simultaneous fault diagnosis model for air handling units	Data-driven	AHU	CC-RF			https://doi.org/10.1016/j.enbuild.2021.111069
Supervised	2021	Fault detection and diagnosis for the screw chillers using multi-region XGBoost model	Data-driven	Heat pumps and chillers	XGBoost model			https://doi.org/10.1080/23744731.2021.1877966
Supervised	2021	An Online Data-Driven Fault Diagnosis Method for Air Handling Units by Rule and Convolutional Neural Networks	Hybrid	AHU	RACNN			https://doi.org/10.3390/s21134358
Supervised	2021	Hybrid Model Development for HVAC System in Transportation	Hybrid	HVAC in transport	GPR, SVM, RF		MATLAB	https://doi.org/10.3390/technologies9010018
Supervised	2021	Healthy and faulty experimental performance of a typical HVAC system under italian climatic conditions: Artificial neural network-based model and fault impact assessment	Hybrid	AHU	MLP	ASHRAE RP-1312	TRNSYS	https://doi.org/10.3390/en14175362
Supervised	2021	A novel fault diagnosis and self-calibration method for air-handling units using Bayesian Inference and virtual sensing	Hybrid	AHU	Bayesian inference			https://doi.org/10.1016/j.enbuild.2021.111293
Supervised	2021	An explainable one-dimensional convolutional neural networks based fault diagnosis method for building heating, ventilation and air conditioning systems	Data-driven	Heat pumps and chillers	CNN with Grad-CAM	ASHRAE 1043-RP		https://doi.org/10.1016/j.buildenv.2021.108057
Supervised	2021	A novel temporal convolutional network via enhancing feature extraction for the chiller fault diagnosis	Data-driven	Heat pumps and chillers	TCN	ASHRAE RP-1043		https://doi.org/10.1016/j.jobe.2021.103014
Supervised	2021	Transfer learning based methodology for migration and application of fault detection and diagnosis between building chillers for improving energy efficiency	Data-driven	Heat pumps and chillers	DANN			https://doi.org/10.1016/j.buildenv.2021.107957
Supervised	2020	Ensemble learning with member optimization for fault diagnosis of a building energy system	Data-driven	Heat pumps and chillers	Ensemble (KNN-SVM-RF)	ASHRAE 1043-RP		https://doi.org/10.1016/j.enbuild.2020.110351
Supervised	2020	A Metadata Inference Method for Building Automation Systems With Limited Semantic Information	Data-driven	AHU	DT, Episode-based association			10.1109/TASE.2020.2990566
Supervised	2020	Transfer Learning for HVAC System Fault Detection	Hybrid	AHU	Naive Bayes classifier		EnergyPlus	10.23919/ACC45564.2020.9147772
Supervised	2020	Residual Analysis of Predictive Modelling Data for Automated Fault Detection in Building's Heating, Ventilation and Air Conditioning Systems	Hybrid	AHU	ARX, RF		IDA ICE	https://doi.org/10.3390/su12176758
Supervised	2020	A data analytics-based tool for the detection and diagnosis of anomalous daily energy patterns in buildings	Hybrid	Heat pumps and chillers	MLP, CART			https://doi.org/10.1007/s12273-020-0650-1
Supervised	2020	Identifying faults in the building system based on model prediction and residuum analysis	Data-driven	AHU	RF		IDA ICE	https://doi.org/10.1051/e3sconf/202017222001
Supervised	2020	Development, implementation, and evaluation of a fault detection and diagnostics system based on integrated virtual sensors and fault impact models	Hybrid	AC systems	Bayesian classifier			https://doi.org/10.1016/j.enbuild.2020.110368
Supervised	2020	Fault detection and diagnosis for indoor air quality in DCV systems: Application of 4S3F method and effects of DBN probabilities	Hybrid	AHU	DBN			https://doi.org/10.1016/j.buildenv.2019.106632
Supervised	2020	Multivariate Features Extraction and Effective Decision Making Using Machine Learning Approaches	Hybrid	AC systems	MSPCA-SVM		TRNSYS	https://doi.org/10.3390/en13030609
Supervised	2020	Smart building creation in large scale HVAC environments through automated fault detection and diagnosis	Data-driven	FCU	MC-SVM	ASHRAE		https://doi.org/10.1016/j.future.2018.02.019
Supervised	2020	Bayesian method for HVAC plant sensor fault detection and diagnosis	Hybrid	Central water system	Bayesian method			https://doi.org/10.1016/j.enbuild.2020.110476
Supervised	2020	A computationally efficient method for fault diagnosis of fan-coil unit terminals in building Heating Ventilation and Air Conditioning systems	Hybrid	FCU	DT		OpenModelica	https://doi.org/10.1016/j.jobe.2019.100955
Supervised	2019	Early detection of faults in HVAC systems using an XGBoost model with a dynamic threshold	Hybrid	AC systems	XGBoost	ASHRAE 90.1-2013	EnergyPlus	https://doi.org/10.1016/j.enbuild.2018.12.032
Supervised	2019	A Diagnostic Bayesian Network Method To Diagnose Building Energy Performance	Hybrid	Heat pumps and chillers	DBN			https://doi.org/10.26868/25222708.2019.210945
Supervised	2019	Model-based fault detection and diagnosis for HVAC systems using convolutional neural network	Data-driven	Heat pumps and chillers	CNN			https://doi.org/10.26868/25222708.2019.210311
Supervised	2019	Handling Incomplete Sensor Measurements in Fault Detection and Diagnosis for Building HVAC Systems	Data-driven	AHU	HMM	ASHRAE		10.1109/TASE.2019.2948101
Supervised	2019	Fault Detection and Diagnosis in HVAC Systems Using Diagnostic Multi-Query Graphs	Data-driven	AHU	DMG			10.1109/ISPA-BDCloud-SustainCom-SocialCom48970.2019.00095
Supervised	2019	Energy Efficiency Solutions for Buildings: Automated Fault Diagnosis of Air Handling Units Using Generative Adversarial Networks	Data-driven	AHU	Ensemble (WGAN-SVM)	ASHRAE 1312-RP		https://doi.org/10.3390/en12030527

## Sheet: Data-driven-Semi-supervised
Type of learning	Year	Paper title	Approach	Target	Algorithm	Data	DOI
Semi-supervised	2022	An Effective Fault Detection Method for HVAC Systems Using the LSTM-SVDD Algorithm	Hybrid	AHU	LSTM-SVDD		https://doi.org/10.3390/buildings12020246
Semi-supervised	2021	A study on semi-supervised learning in enhancing performance of AHU unseen fault detection with limited labeled data	Data-driven	AHU	self-MLP		https://doi.org/10.1016/j.scs.2021.102874
Semi-supervised	2021	Statistical characterization of semi-supervised neural networks for fault detection and diagnosis of air handling units	Data-driven	AHU	MLP	ASHRAE RP-1312	https://doi.org/10.1016/j.enbuild.2021.110733
Semi-supervised	2021	A semi-supervised approach to fault detection and diagnosis for building HVAC systems based on the modified generative adversarial network	Data-driven	AC systems	Modified GAN, self-MLP	ASHRAE 1043-RP	https://doi.org/10.1016/j.enbuild.2021.111044
Semi-supervised	2021	An anomaly detection and dynamic energy performance evaluation method for HVAC systems based on data mining	Hybrid	Heat pumps and chillers	Clustering, Association rules, DT		https://doi.org/10.1016/j.seta.2021.101092
Semi-supervised	2021	A Self-Tuning KPCA-Based Approach to Fault Detection in Chiller Systems	Data-driven	Heat pumps and chillers	KPCA	ASHRAE 1043-RP	10.1109/TCST.2021.3107200
Semi-supervised	2020	Interval-Valued Features Based Machine Learning Technique for Fault Detection and Diagnosis of Uncertain HVAC Systems	Hybrid	HVAC	MSIPCA-SVM		10.1109/ACCESS.2020.3019365
Semi-supervised	2020	Support vector machine based novelty detection and FDD framework applied to building AHU systems	Data-driven	AHU	OC-SVM		10.1109/ETFA46521.2020.9212088
Semi-supervised	2020	Enhancing operational performance of AHUs through an advanced fault detection and diagnosis process based on temporal association and decision rules	Data-driven	AHU	TARM, CART	ASHRAE RP-1312	https://doi.org/10.1016/j.enbuild.2020.110369
Semi-supervised	2020	Generative Adversarial Network for Fault Detection Diagnosis of Chillers	Data-driven	Heat pumps and chillers	CWGAN, SVM, MLP	ASHRAE 1043-RP	https://doi.org/10.1016/j.buildenv.2020.106698
Semi-supervised	2018	Semi-Supervised Learning Techniques for Automated Fault Detection and Diagnosis of HVAC Systems	Data-driven	FCU	LMCSVM		10.1109/ICTAI.2018.00136

## Sheet: Data-driven-Unsupervised
Type of learning	Year	Paper title	Approach	Target	Algorithm	Data	DOI
Unsupervised	2021	Integrated unfold-pca monitoring application for smart buildings: An ahu application example	Data-driven	AHU	unfold-PCA		https://doi.org/10.1016/j.enbuild.2021.111426
Unsupervised	2021	Predictive maintenance in building facilities: A machine learning-based approach	Data-driven	Central water system	Autoencoder, LSTM		https://doi.org/10.3390/s21041044
Unsupervised	2021	A framework for a multi-source, data-driven building energy management toolkit	Data-driven	AHU	Clustering		https://doi.org/10.1016/j.enbuild.2021.111255
Unsupervised	2021	Fault detection and diagnosis of the air handling unit via an enhanced kernel slow feature analysis approach considering the time-wise and batch-wise dynamics	Data-driven	AHU	TBKSFA	ASHRAE 1312-RP	https://doi.org/10.3390/en14010235
Unsupervised	2021	Analytic hierarchy process-based fuzzy post mining method for operation anomaly detection of building energy systems	Hybrid	Heat pumps and chillers	hierarchy fuzzy post mining		https://doi.org/10.1016/j.enbuild.2021.111467
Unsupervised	2021	Condition-Based Maintenance of HVAC on a High-Speed Train for Fault Detection	Hybrid	HVAC in transport	Fuzzy-Based RCM		https://doi.org/10.3390/electronics10121418
Unsupervised	2020	A Case Study Based Approach for Remote Fault Detection Using Multi-Level Machine Learning in A Smart Building	Data-driven	FCU	Clustering		https://doi.org/10.1016/j.rser.2020.109885
Unsupervised	2020	Exploration of the Anomalies in HVAC Data Using Image Similarity Assessment	Hybrid	AHU	SSIM		https://doi.org/10.3390/smartcities3020021
Unsupervised	2020	Cluster analysis-based anomaly detection in building automation systems	Data-driven	AHU	Clustering		https://doi.org/10.1016/j.compchemeng.2020.107022
Unsupervised	2020	A hybrid deep forest approach for outlier detection and fault diagnosis of variable refrigerant flow systemBack Propagation Neural Network	Data-driven	AC systems	IF,CF		https://doi.org/10.1016/j.enbuild.2019.109689
Unsupervised	2020	A hybrid modeling approach integrating first-principles knowledge with statistical methods for fault detection in HVAC systems	Hybrid	AHU	PCA		https://doi.org/10.1016/j.enbuild.2020.110445
Unsupervised	2020	Unsupervised learning for fault detection and diagnosis of air handling units	Data-driven	AHU	CWGAN, ensemble (SVM-RD-DT)	ASHRAE 1312-RP	https://doi.org/10.1016/j.ijrefrig.2020.08.014
Unsupervised	2020	A novel operation approach for the energy efficiency improvement of the HVAC system in office spaces through real-time big data analytics	Data-driven	HVAC	CPA		10.1109/MECO49872.2020.9134218
Unsupervised	2019	An improved association rule mining-based method for revealing operational problems of building heating, ventilation and air conditioning (HVAC) systems	Hybrid	Heat pumps and chillers	ARM FP-growth		https://doi.org/10.1016/j.apenergy.2019.113492
